# Supplementary material for: Allergenicity Assessment of Plant-Derived Sweet Proteins—In Silico, In Vitro, In Vivo, and Clinical Approach: A Systematic Review
Source: Molecules. 2026 Apr 25;31(9):1424. doi: 10.3390/molecules31091424 (PMC13164861; doi:10.3390/molecules31091424)
Supplement: Supplementary file 1 [file molecules-31-01424-s001.zip]

Archive with 1 entries (1 files):
- molecules-4209512-supplementary.pdf
